# Supplementary material for: Oncolytic Herpes Simplex Virus Type 1 Induces Immunogenic Cell Death Resulting in Maturation of BDCA-1+ Myeloid Dendritic Cells
Source: Int J Mol Sci. 2022 Apr 27;23(9):4865. doi: 10.3390/ijms23094865 (PMC9103433; doi:10.3390/ijms23094865)
Supplement: Supplementary file 1 [file ijms-23-04865-s001.zip]

Archive with 1 entries (1 files):
- ijms-1684849-supplementary.pdf
